# Supplementary material for: The color of greater flamingo feathers fades when no cosmetics are applied
Source: Ecol Evol. 2021 Sep 23;11(20):13773–9. doi: 10.1002/ece3.8041 (PMC8525176; doi:10.1002/ece3.8041)
Supplement: Supplementary file 1 — Appendix S1 [file ECE3-11-13773-s002.xlsx]

## Sheet: Hoja1
INDIVIDUAL	FEATHER	TREATMENT	a_VALUE_INITIAL_0	a_VALUE_FINAL_40
010	Neck	Feather exposed to sunlight during 40 days	0.8	1.2
015	Neck	Feather exposed to sunlight during 40 days	0.6	0.8
017	Neck	Feather exposed to sunlight during 40 days	4.8	2.6
024	Neck	Feather exposed to sunlight during 40 days	1.8	1.8
025	Neck	Feather exposed to sunlight during 40 days	5	1.4
026	Neck	Feather exposed to sunlight during 40 days	3.2	1.2
037	Neck	Feather exposed to sunlight during 40 days	1.4	0.8
043	Neck	Feather exposed to sunlight during 40 days	1	0.2
073	Neck	Feather exposed to sunlight during 40 days	5	2.6
074	Neck	Feather exposed to sunlight during 40 days	2.6	1.4
114	Neck	Feather exposed to sunlight during 40 days	1	1.2
118	Neck	Feather exposed to sunlight during 40 days	6.6	2.2
128	Neck	Feather exposed to sunlight during 40 days	1	0.4
132	Neck	Feather exposed to sunlight during 40 days	5.2	1.6
147	Neck	Feather exposed to sunlight during 40 days	5.8	2.2
168	Neck	Feather exposed to sunlight during 40 days	3.4	1
169	Neck	Feather exposed to sunlight during 40 days	2.8	1.2
170	Neck	Feather exposed to sunlight during 40 days	4.2	2
174	Neck	Feather exposed to sunlight during 40 days	4.2	1.4
175	Neck	Feather exposed to sunlight during 40 days	4.8	0.6
176	Neck	Feather exposed to sunlight during 40 days	1.8	0.6
180	Neck	Feather exposed to sunlight during 40 days	1.4	1
181	Neck	Feather exposed to sunlight during 40 days	2.6	0.8
183	Neck	Feather exposed to sunlight during 40 days	1.6	1
185	Neck	Feather exposed to sunlight during 40 days	2.2	0.4
186	Neck	Feather exposed to sunlight during 40 days	3	1.2
187	Neck	Feather exposed to sunlight during 40 days	5.2	1.8
188	Neck	Feather exposed to sunlight during 40 days	2.4	1.8
189	Neck	Feather exposed to sunlight during 40 days	2.4	0.4
190	Neck	Feather exposed to sunlight during 40 days	1	0.8
10	Neck	Feather mainatined in darkness during 40 days	0.6	1.4
15	Neck	Feather mainatined in darkness during 40 days	0	0
17	Neck	Feather mainatined in darkness during 40 days	2.8	3.4
24	Neck	Feather mainatined in darkness during 40 days	3.6	3.8
25	Neck	Feather mainatined in darkness during 40 days	1.8	2.6
26	Neck	Feather mainatined in darkness during 40 days	1.8	2
37	Neck	Feather mainatined in darkness during 40 days	0.8	0.8
43	Neck	Feather mainatined in darkness during 40 days	0.4	0.2
73	Neck	Feather mainatined in darkness during 40 days	4.6	4.2
74	Neck	Feather mainatined in darkness during 40 days	0.8	0.4
114	Neck	Feather mainatined in darkness during 40 days	1.2	0.4
118	Neck	Feather mainatined in darkness during 40 days	4.2	3.2
128	Neck	Feather mainatined in darkness during 40 days	0.8	1
132	Neck	Feather mainatined in darkness during 40 days	2.4	2.8
147	Neck	Feather mainatined in darkness during 40 days	2.6	2.2
168	Neck	Feather mainatined in darkness during 40 days	0.6	0.4
169	Neck	Feather mainatined in darkness during 40 days	1.2	0.6
170	Neck	Feather mainatined in darkness during 40 days	4	3.8
174	Neck	Feather mainatined in darkness during 40 days	4.2	4.6
175	Neck	Feather mainatined in darkness during 40 days	2.8	2.6
176	Neck	Feather mainatined in darkness during 40 days	1.6	1.6
180	Neck	Feather mainatined in darkness during 40 days	3.4	2.8
181	Neck	Feather mainatined in darkness during 40 days	2.2	1.4
183	Neck	Feather mainatined in darkness during 40 days	1	0.4
185	Neck	Feather mainatined in darkness during 40 days	1.8	1.4
186	Neck	Feather mainatined in darkness during 40 days	0.8	0.2
187	Neck	Feather mainatined in darkness during 40 days	7.8	5
188	Neck	Feather mainatined in darkness during 40 days	0.8	0.6
189	Neck	Feather mainatined in darkness during 40 days	2	2
190	Neck	Feather mainatined in darkness during 40 days	0.4	0
