# Supplementary material for: The color of greater flamingo feathers fades when no cosmetics are applied
Source: Ecol Evol. 2021 Sep 23;11(20):13773–9. doi: 10.1002/ece3.8041 (PMC8525176; doi:10.1002/ece3.8041)
Supplement: Supplementary file 2 — Appendix S2 [file ECE3-11-13773-s001.xlsx]

## Sheet: Hoja1
INDIVIDUAL	mg canthaxanthin on feather surface/g feather	mg canthaxanthin inside feathers/g feather	mg canthaxanthin in uropygial secretions/g uropygial secretion
010	0	2.384	0.352
015	0.117	6.999	0.948
017	0.644	8.468	0.256
024	0.075	6.151	0.96
025	0	3.841	0
026	0.076	18.551	0.806
037	0	10.673	0.786
043	0.051	11.865	0.63
073	0.049	11.584	0.931
074	0	7.558	1.256
114	0.084	7.483	0.523
118	0.278	8.004	0.641
128	0.024	3.125	0.186
132	0.057	12.75	0.543
147	0.975	15.905	0
168	0.048	2.838	0.333
169	0.062	16.364	0.666
170	0.061	5.054	0.984
174	0	11.963	0
175	0	4.131	0.411
176	0.041	5.389	0.196
180	0.116	17.734	1.915
181	0.058	4.681	0
183	0.023	0	0
185	0.043	4.023	0.206
186	0.979	35.01	0.24
187	0.025	14.692	0.224
188	0.14	8.243	0.683
189	0.021	6.903	0.952
190	0.049	3.727	0.344
